# Supplementary material for: Two new species of Itagonia Reitter (Coleoptera, Tenebrionidae, Blaptini) from China
Source: Zookeys. 2013 Jun 13;(309):1–12. doi: 10.3897/zookeys.309.5499 (PMC3689124; doi:10.3897/zookeys.309.5499)
Supplement: XML Treatment for Itagonia tibialis [file zookeys.309.5499-treatment1.xml]

<!DOCTYPE tp:taxon-treatment
  PUBLIC "-//TaxonX//DTD Taxonomic Treatment Publishing DTD v0 20100105//EN" "tax-treatment-NSO.dtd">
<tp:taxon-treatment xmlns:tp="http://www.plazi.org/taxpub"><tp:treatment-meta><mixed-citation publication-type="journal"><person-group><name><surname>Shi</surname><given-names>Ai-min</given-names></name></person-group><article-title>Two new species of
                    <italic>Itagonia</italic> Reitter (Coleoptera, Tenebrionidae, Blaptini) from China</article-title><source>Zookeys</source><day>13</day><month>6</month><year>2013</year><volume>2013</volume><issue>309</issue><fpage>1</fpage><lpage>12</lpage><pub-id pub-id-type="doi">10.3897/zookeys.309.5499</pub-id></mixed-citation></tp:treatment-meta><tp:nomenclature><tp:taxon-name>
                            <tp:taxon-name-part taxon-name-part-type="genus">Itagonia</tp:taxon-name-part>
                            <tp:taxon-name-part taxon-name-part-type="species">tibialis</tp:taxon-name-part>
                            <object-id xmlns:xlink="http://www.w3.org/1999/xlink" xlink:type="simple">urn:lsid:zoobank.org:act:0A1C342C-D3B4-44D7-B98A-D96D08FC5720</object-id>
                            <object-id xmlns:xlink="http://www.w3.org/1999/xlink" xlink:type="simple">http://species-id.net/wiki/Itagonia_tibialis</object-id>
                        </tp:taxon-name><tp:taxon-status xmlns:xlink="http://www.w3.org/1999/xlink" xlink:type="simple">sp. n.</tp:taxon-status><xref ref-type="fig" rid="F3">Figs 16–29</xref><xref ref-type="fig" rid="F5">, 44–45</xref></tp:nomenclature><tp:treatment-sec sec-type="Type material"><title>Type material.</title><p>Holotype male: China, Sichuan, Jinchuan, <named-content xmlns:xlink="http://www.w3.org/1999/xlink" content-type="dwc:verbatimCoordinates" xlink:type="simple">31°29'N, 102°05'E</named-content>, 2647 m, 31 Jul. 2012, Y. C. Li and Y. P. Lai leg. (MCWNU). Paratypes: 9 males and 5 females, same data as the holotype (MCWNU).</p><!--PageBreak--></tp:treatment-sec><tp:treatment-sec sec-type="Diagnosis"><title>Diagnosis.</title><p>This new species can be distinguished from other <italic><tp:taxon-name>Itagonia</tp:taxon-name></italic> species by the following differences: each elytron with traces of two longitudinal carinae; inner surface of male protibiae with arcuate prominence near base. <italic><tp:taxon-name>Itagonia tibialis</tp:taxon-name></italic> sp. n. belongs to the group including also <italic><tp:taxon-name>Itagonia bisetosa</tp:taxon-name></italic> Medvedev, 1998, <italic><tp:taxon-name>Itagonia tuberculata</tp:taxon-name></italic> Shi et al., 2010 and <italic><tp:taxon-name>Itagonia trisetosa</tp:taxon-name></italic> Medvedev, 1998. Representatives of this group differ from other <italic><tp:taxon-name>Itagonia</tp:taxon-name></italic> species in having apicale of aedeagus flat, smoothly tapering from base to apex, forming no sharp narrowing in apical part (<xref ref-type="fig" rid="F2">Figs 9, 11, 13</xref>, <xref ref-type="fig" rid="F3">22</xref>). Occurring together with <italic><tp:taxon-name>Itagonia bisetosa</tp:taxon-name></italic>, <italic><tp:taxon-name>Itagonia tuberculata</tp:taxon-name></italic> and <italic><tp:taxon-name>Itagonia trisetosa</tp:taxon-name></italic>, the new species can be distinguished by upper edge of inner surface of profemur forming in apical part rectangular tooth. Also, the described species sharply differs from <italic><tp:taxon-name>Itagonia bisetosa</tp:taxon-name></italic> and <italic><tp:taxon-name>Itagonia trisetosa</tp:taxon-name></italic> in having less than anterior 1/2 of outer margin of epipleura visible from above, and from <italic><tp:taxon-name>Itagonia tuberculata</tp:taxon-name></italic> in having the pronotum widest before middle.</p></tp:treatment-sec><tp:treatment-sec sec-type="Etymology"><title>Etymology.</title><p>Named after the protibiae of male, inner surface of which has an arcuate prominence near base. This sharply differs from those of other species of <italic><tp:taxon-name>Itagonia</tp:taxon-name></italic>.</p></tp:treatment-sec><tp:treatment-sec sec-type="Description"><title>Description.</title><p>Body black, elytra dull, other parts of body weakly shining.</p><p><bold>Male</bold> (<xref ref-type="fig" rid="F3">Figs 16, 18–26</xref>). Anterior margin of clypeus weakly sinuate. Lateral margin of head almost without incision above antennal base. Genal margin parallel before <!--PageBreak-->eyes. Eyes not protruding beyond contour of head. Vertex slightly convex or flat, with moderately dense punctures. Frontoclypeal suture very shallow or invisible. Antennae (<xref ref-type="fig" rid="F3">Fig. 16</xref>) reaching or nearly reaching pronotal base. Length (width) ratio of antennomeres 2 to 11 as follows: 18(17): 67(18): 25(16): 27(17): 31(18): 31(18): 23(22): 22(24): 21(25): 31(23).</p><p>Pronotum (<xref ref-type="fig" rid="F3">Fig. 18</xref>) 1.15–1.24 (1.19 on average, n=10) times as wide as long, maximum width before middle, 1.63–1.77 (1.68 on average, n=10) times as wide as head. Ratio of pronotal width at anterior margin to its maximum width and width at base (n=10) 0.55: 1.00: 0.94 on average. Lateral margins of pronotum sharply arcuately converging to anterior margin in anterior 1/3, slightly narrowing to base in basal half or nearly parallel in basal 1/4, entirely bordered. Anterior margin of pronotum weakly sinuate, bordered laterally; base straight, not bordered. Anterior angles of pronotum weakly obtuse, rounded apically; posterior ones weakly obtuse or nearly rectangular. Pronotal surface between lateral margins weakly convex, with shallow median depression at disc; punctures as large as those on head, fine at disc center and larger laterally. Propleura concave in basal half, with wrinkles and very sparse granules. Prosternum in front of procoxae gently sloping; intercoxal process with shallow median depression, steeply sloping behind procoxae.</p><p>Elytra elongate-oval, 1.56–1.65 (1.60 on average, n=10) times as long as wide, maximum width in anterior 1/3, 1.35–1.44 (1.41 on average, n=10) times as wide as pronotum. Less than anterior 1/2 of outer margin of epipleura visible from above. <!--PageBreak-->Elytral surface between epipleura and sutural margin convex. Each elytron with traces of 2 longitudinal carinae, dense granules and sparse irregular prominences. Epipleural surface smooth, with sparse wrinkles and very sparse granules. Abdominal ventrites with punctures and short brown setae, abdominal ventrites 1 to 3 with longitudinal wrinkles, basal two abdominal ventrites with concave impression in middle.</p><p>Legs (<xref ref-type="fig" rid="F3">Figs 19–21</xref>) moderately robust, length (width) ratio of pro-, meso- and metafemora 74(26): 74(19): 100(21); tibiae: 70(11): 63(13): 95(14). Upper edge of inner surface of profemur with rectangular tooth in apical part. Inner surface of protibiae with arcuate prominence near base. Upper spur of protibiae not very massive, shorter than protarsomere 1, lower spur fine and pointed. Plantar surface of protarsomeres 1 and 2 and mesotarsomere 1 with hair brushes. Metatibiae weakly incurved, regularly widening apicad. Length (width) ratio of metatarsomeres 1 to 4 as follows: 25(6.4): 12(6.0): 12(5.7): 22(6.4).</p><!--PageBreak--><p>Aedeagus (<xref ref-type="fig" rid="F3">Figs 22–24</xref>): length 3.83 mm, width 0.79 mm. Apicale 1.33 mm long and 0.70 mm wide, with outer margins arcuately narrowing to apex. Spiculum gastrale as in <xref ref-type="fig" rid="F3">Fig. 25</xref>. Apical margin of abdominal ventrite 8 sinuate (<xref ref-type="fig" rid="F3">Fig. 26</xref>).</p><p><bold>Female</bold> (<xref ref-type="fig" rid="F3">Figs 17, 27–29</xref>). Body wider. Antennae (<xref ref-type="fig" rid="F3">Fig. 17</xref>) shorter than in male. Pronotum 1.24–1.33 (1.28 on average, n=5) times as wide as long. Elytra 1.41–1.48 (1.44 on average, n=5) times as long as wide. Less than anterior 1/3 of outer margin of epipleura visible from above. Protibiae nearly straight. Upper spur of protibiae massive and rounded apically; lower spur fine. Metatibiae straight. Plantar surface of protarsomeres and mesotarsomeres without brush. Ovipositor as in <xref ref-type="fig" rid="F3">Figs 27–28</xref>. Spiculum ventrale as in <xref ref-type="fig" rid="F3">Fig. 29</xref>.</p></tp:treatment-sec><tp:treatment-sec sec-type="Measurements"><title>Measurements.</title><p>Male body length 13.4–15.1 mm, width 5.4–6.3 mm; female body length 13.8–15.6 mm, width 6.7–7.2 mm.</p><fig id="F2" position="float" orientation="portrait"><label>Figures 2–15.</label><caption><p>Apicale of aedeagus in dorsal view. <bold>2</bold> <italic><tp:taxon-name>Itagonia szetschwana</tp:taxon-name></italic> Schuster, 1923 <bold>3</bold> <italic><tp:taxon-name>Itagonia semenowi</tp:taxon-name></italic> Reitter, 1889 <bold>4</bold> <italic><tp:taxon-name>Itagonia provostii</tp:taxon-name></italic> (Fairmaire, 1888) <bold>5</bold> <italic><tp:taxon-name>Itagonia zayica</tp:taxon-name></italic> Shi &amp; Ren, 2007 <bold>6</bold> <italic><tp:taxon-name>Itagonia baxoica</tp:taxon-name></italic> Liu &amp; Ren, 2009 <bold>7</bold> <italic><tp:taxon-name>Itagonia elegans</tp:taxon-name></italic> Medvedev, 1998 <bold>8</bold> <italic><tp:taxon-name>Itagonia longicornis</tp:taxon-name></italic> Shi &amp; Ren, 2007 <bold>9</bold> <italic><tp:taxon-name>Itagonia bisetosa</tp:taxon-name></italic> Medvedev, 1998 <bold>10</bold> <italic><tp:taxon-name>Itagonia xinlongensis</tp:taxon-name></italic> Shi et al., 2010 <bold>11</bold> <italic><tp:taxon-name>Itagonia tuberculata</tp:taxon-name></italic> Shi et al., 2010 <bold>12</bold> <italic><tp:taxon-name>Itagonia cordiformis</tp:taxon-name></italic> Shi &amp; Ren, 2007 <bold>13</bold> <italic><tp:taxon-name>Itagonia trisetosa</tp:taxon-name></italic> Medvedev, 1998 <bold>14</bold> <italic><tp:taxon-name>Itagonia mera</tp:taxon-name></italic> Medvedev, 1998 <bold>15</bold> <italic><tp:taxon-name>Itagonia medvedevi</tp:taxon-name></italic> Shi et al., 2010. (figs 2–3 from <xref ref-type="bibr" rid="B5">Medvedev 2001</xref>; figs 4 and 6 from from <xref ref-type="bibr" rid="B3">Liu and Ren 2009</xref>; figs 7, 9 and 13–14 from <xref ref-type="bibr" rid="B4">Medvedev 1998</xref>)</p></caption><graphic xmlns:xlink="http://www.w3.org/1999/xlink" xlink:href="ZooKeys-309-001-g002.jpg" position="float" orientation="portrait" xlink:type="simple"/></fig><fig id="F3" position="float" orientation="portrait"><label>Figures 16–29.</label><caption><p><italic><tp:taxon-name>Itagonia tibialis</tp:taxon-name></italic> sp. n. <bold>16</bold> antenna of male <bold>17</bold> antenna of female <bold>18</bold> pronotum of male <bold>19</bold> profemur and protibiae of male <bold>20</bold> mesofemur and mesotibiae of male <bold>21</bold> mtafemur and metatibiae of male <bold>22–23</bold> apicale of aedeagus in dorsal and ventral views <bold>24</bold> aedeagus in lateral view <bold>25</bold> spiculum gastrale <bold>26</bold> abdominal ventrite 8 of male <bold>27–28</bold> ovipositor in dorsal and ventral views <bold>29</bold> spiculum ventrale.</p></caption><graphic xmlns:xlink="http://www.w3.org/1999/xlink" xlink:href="ZooKeys-309-001-g003.jpg" position="float" orientation="portrait" xlink:type="simple"/></fig></tp:treatment-sec><tp:treatment-sec><!--Section generated to contain objects referenced in tp:taxon-treatment.--><fig id="F5" position="float" orientation="portrait"><label>Figures 44–47.</label><caption><p><bold>44–45</bold> <italic><tp:taxon-name>Itagonia tibialis</tp:taxon-name></italic> sp. n. <bold>44</bold> male, length 14.2 mm <bold>45</bold> female, length 14.9 mm <bold>46–47</bold> <italic><tp:taxon-name>Itagonia litangensis</tp:taxon-name></italic> sp. n. <bold>46</bold> male, length 11.5 mm <bold>47</bold> female, length 11.8 mm.</p></caption><graphic xmlns:xlink="http://www.w3.org/1999/xlink" xlink:href="ZooKeys-309-001-g005.jpg" position="float" orientation="portrait" xlink:type="simple"/></fig></tp:treatment-sec><ref-list><ref id="B5"><mixed-citation xmlns:xlink="http://www.w3.org/1999/xlink" xlink:type="simple"><person-group><name name-style="western"><surname>Medvedev</surname><given-names>GS</given-names></name></person-group> (<year>2001</year>) <source>Evolyucia i sistema zhukov-chernotelok triby Blaptini (Coleoptera, Tenebrionidae). [Evolution and system of darkling beetles of the tribe Blaptini (Coleoptera: Tenebrionidae)] – Meetings in memory of N. A. Cholodkovsky, vol. 53.</source><publisher-name>Russian Entomological Society</publisher-name>, <publisher-loc>Sankt-Petersburg</publisher-loc>, <lpage>332</lpage> pp.</mixed-citation></ref><ref id="B3"><mixed-citation xmlns:xlink="http://www.w3.org/1999/xlink" xlink:type="simple"><person-group><name name-style="western"><surname>Liu</surname><given-names>HY</given-names></name><name name-style="western"><surname>Ren</surname><given-names>GD</given-names></name></person-group> (<year>2009</year>) <article-title>The Chinese species of the genus <italic>Itagonia</italic> Reitter (Coleoptera, Tenebrionidae, Blaptini), with description of one new species.</article-title><source>Acta Zootaxonomica Sinica</source><volume>34</volume> (<issue>3</issue>): <fpage>446</fpage>-<lpage>450</lpage>.</mixed-citation></ref><ref id="B4"><mixed-citation xmlns:xlink="http://www.w3.org/1999/xlink" xlink:type="simple"><person-group><name name-style="western"><surname>Medvedev</surname><given-names>GS</given-names></name></person-group> (<year>1998</year>) <article-title>New species of tenebrionid beetles of the tribe Blaptini (Coleoptera, Tenebrionidae) from Hissaro-Darvaz Mountains and the Plateau of Tibet.</article-title><source>Entomologicheskoe Obozrenie</source><volume>77</volume> (<issue>3</issue>): <fpage>555</fpage>-<lpage>586</lpage>.</mixed-citation></ref></ref-list></tp:taxon-treatment>
