# Supplementary material for: Two new species of Itagonia Reitter (Coleoptera, Tenebrionidae, Blaptini) from China
Source: Zookeys. 2013 Jun 13;(309):1–12. doi: 10.3897/zookeys.309.5499 (PMC3689124; doi:10.3897/zookeys.309.5499)
Supplement: XML Treatment for Itagonia litangensis [file zookeys.309.5499-treatment2.xml]

<!DOCTYPE tp:taxon-treatment
  PUBLIC "-//TaxonX//DTD Taxonomic Treatment Publishing DTD v0 20100105//EN" "tax-treatment-NSO.dtd">
<tp:taxon-treatment xmlns:tp="http://www.plazi.org/taxpub"><tp:treatment-meta><mixed-citation publication-type="journal"><person-group><name><surname>Shi</surname><given-names>Ai-min</given-names></name></person-group><article-title>Two new species of
                    <italic>Itagonia</italic> Reitter (Coleoptera, Tenebrionidae, Blaptini) from China</article-title><source>Zookeys</source><day>13</day><month>6</month><year>2013</year><volume>2013</volume><issue>309</issue><fpage>1</fpage><lpage>12</lpage><pub-id pub-id-type="doi">10.3897/zookeys.309.5499</pub-id></mixed-citation></tp:treatment-meta><tp:nomenclature><tp:taxon-name>
                            <tp:taxon-name-part taxon-name-part-type="genus">Itagonia</tp:taxon-name-part>
                            <tp:taxon-name-part taxon-name-part-type="species">litangensis</tp:taxon-name-part>
                            <object-id xmlns:xlink="http://www.w3.org/1999/xlink" xlink:type="simple">urn:lsid:zoobank.org:act:6964C433-F497-425E-A637-4D06DD365417</object-id>
                            <object-id xmlns:xlink="http://www.w3.org/1999/xlink" xlink:type="simple">http://species-id.net/wiki/Itagonia_litangensis</object-id>
                        </tp:taxon-name><tp:taxon-status xmlns:xlink="http://www.w3.org/1999/xlink" xlink:type="simple">sp. n.</tp:taxon-status><xref ref-type="fig" rid="F4">Figs 30–43</xref><xref ref-type="fig" rid="F5">, 46–47</xref></tp:nomenclature><tp:treatment-sec sec-type="Type material"><title>Type material.</title><p>Holotype male: China, Sichuan, Litang, <named-content xmlns:xlink="http://www.w3.org/1999/xlink" content-type="dwc:verbatimCoordinates" xlink:type="simple">30°18'N, 100°16'E</named-content>, 3410 m, 2 Aug. 2012, A. M. Shi leg. (MCWNU). Paratypes: 5 males and 4 females, same data as the holotype (MCWNU).</p></tp:treatment-sec><tp:treatment-sec sec-type="Diagnosis"><title>Diagnosis.</title><p>The new species resembles <italic><tp:taxon-name>Itagonia medvedevi</tp:taxon-name></italic> Shi et al., 2010 and <italic><tp:taxon-name>Itagonia cordiformis</tp:taxon-name></italic> Shi &amp; Ren, 2007 by less than anterior 1/2 of outer margin of epipleura visible from above and apicale of aedeagus with outer margins sinuate, apical part rather sharply narrowing apicad (<xref ref-type="fig" rid="F2">Figs 12, 15</xref>, <xref ref-type="fig" rid="F4">36</xref>). <italic><tp:taxon-name>Itagonia litangensis</tp:taxon-name></italic> sp. n. differs from <italic><tp:taxon-name>Itagonia medvedevi</tp:taxon-name></italic> and <italic><tp:taxon-name>Itagonia cordiformis</tp:taxon-name></italic> in having the prosternum in front of procoxae steeply sloping; upper spur of protibiae not massive, shorter than protarsomere 1; plantar surface of mesotarsomeres 1 to 2 with hair brushes; apical margin of abdominal sternite 8 weakly sinuate. Also, the new species can be distinguished from <italic><tp:taxon-name>Itagonia medvedevi</tp:taxon-name></italic> by apical part of outer margin of epipleura invisible from above, and from <italic><tp:taxon-name>Itagonia cordiformis</tp:taxon-name></italic> by lateral margins of pronotum weakly arcuately protruding.</p></tp:treatment-sec><tp:treatment-sec sec-type="Etymology"><title>Etymology.</title><p>Named after the type locality, Litang.</p></tp:treatment-sec><tp:treatment-sec sec-type="Description"><title>Description.</title><p>Body black, weakly shining.</p><p><bold>Male</bold> (<xref ref-type="fig" rid="F4">Figs 30, 32–40</xref>). Anterior margin of clypeus nearly straight. Lateral margin of head with obtuse-angled shallow incision above antennal base. Genal margin arcuately converging to clypeal base. Eyes not protruding beyond contour of head. Vertex slightly convex, with moderately dense punctures. Frontoclypeal suture shallow. Antennae (<xref ref-type="fig" rid="F4">Fig. 30</xref>) reaching posterior 1/4 of pronotum. Length (width) ratio of antennomeres 2 to 11 as follows: 16(13): 33(14): 18(14): 18(14): 18(14): 20(14): 18(17): 18(19): 18(20): 25(19).</p><p>Pronotum (<xref ref-type="fig" rid="F4">Fig. 32</xref>) transverse, 1.25–1.35 (1.28 on average, n=6) times as wide as long, maximum width before middle, 1.77–1.86 (1.84 on average, n=6) times <!--PageBreak-->as wide as head. Ratio of pronotal width at anterior margin to its maximum width and width at base (n=6) 0.67: 1.00: 0.91 on average. Lateral margins of pronotum more sharply arcuately narrowing to anterior margin than to base, entirely bordered. Anterior margin of pronotum nearly straight; base straight, both bordered laterally. Anterior angles of pronotum obtuse, rounded apically; posterior ones weakly obtuse. Pronotal surface between lateral margins convex, with short median depression at disc; punctures as large as those on head, fine at disc center and larger laterally. Propleura slightly concave, with wrinkles and very sparse granules. Prosternum in front of procoxae steeply sloping; intercoxal process with shallow median depression, steeply sloping behind procoxae.</p><p>Elytra elongate-oval, 1.35–1.42 (1.39 on average, n=6) times as long as wide, maximum width before middle, 1.21–1.31 (1.25 on average, n=6) times as wide as pronotum. Less than anterior 1/2 of outer margin of epipleura visible from above. Elytral surface between outer margin of epipleura and sutural margin convex, sparsely covered with irregular fine wrinkles and fine punctures. Epipleural surface with sparse <!--PageBreak-->wrinkles. Abdominal ventrites with punctures and brown setae, abdominal ventrites 1 to 3 with longitudinal wrinkles.</p><p>Legs (<xref ref-type="fig" rid="F4">Figs 33–35</xref>) robust, length (width) ratio of pro-, meso- and metafemora 78(22): 82(20): 100(21); tibiae: 74(11): 71(12): 94(16). Upper spur of protibiae not <!--PageBreak-->massive, shorter than protarsomere 1, lower spur fine and pointed. Plantar surface of protarsomeres 1 to 3 and mesotarsomeres 1 to 2 with hair brushes. Metatibiae weakly incurved. Length (width) ratio of metatarsomeres 1 to 4 as follows: 24(8.0): 13(7.5): 12(6.7): 25(6.7).</p><p>Aedeagus (<xref ref-type="fig" rid="F4">Figs 36–38</xref>): length 2.24 mm, width 0.71 mm. Apicale 0.69 mm long and 0.48 mm wide, with outer margins slightly sinuate in basal 1/3. Spiculum gastrale as in <xref ref-type="fig" rid="F4">Fig. 39</xref>. Apical margin of abdominal ventrite 8 weakly sinuate (<xref ref-type="fig" rid="F4">Fig. 40</xref>).</p><p><bold>Female</bold> (<xref ref-type="fig" rid="F4">Figs 31, 41–43</xref>). Body wider. Antennae (<xref ref-type="fig" rid="F4">Fig. 31</xref>) shorter than in male. Pronotum 1.27–1.35 (1.32 on average, n=4) times as wide as long. Elytra 1.27–1.35 (1.31 on average, n=4) times as long as wide. Less than anterior 1/3 of outer margin of epipleura visible from above. Upper spur of protibiae massive and rounded apically; lower spur missing. Plantar surface of protarsomeres and mesotarsomeres without brush. Ovipositor as in <xref ref-type="fig" rid="F4">Figs 41–42</xref>. Spiculum ventrale as in <xref ref-type="fig" rid="F4">Fig. 43</xref>.</p></tp:treatment-sec><tp:treatment-sec sec-type="Measurements"><title>Measurements.</title><p>Male body length 11.0–12.2 mm, width 5.2–5.8 mm; female body length 11.4–12.1 mm, width 5.6–6.1 mm.</p><fig id="F4" position="float" orientation="portrait"><label>Figures 30–43.</label><caption><p><italic><tp:taxon-name>Itagonia litangensis</tp:taxon-name></italic> sp. n. <bold>30</bold> antenna of male <bold>31</bold> antenna of female <bold>32</bold> pronotum of male <bold>33</bold> profemur and protibiae of male <bold>34</bold> mesofemur and mesotibiae of male <bold>35</bold> mtafemur and metatibiae of male <bold>36–37</bold> apicale of aedeagus in dorsal and ventral views <bold>38</bold> aedeagus in lateral view <bold>39</bold> spiculum gastrale <bold>40</bold> abdominal ventrite 8 of male <bold>41–42</bold> ovipositor in dorsal and ventral views <bold>43</bold> spiculum ventrale.</p></caption><graphic xmlns:xlink="http://www.w3.org/1999/xlink" xlink:href="ZooKeys-309-001-g004.jpg" position="float" orientation="portrait" xlink:type="simple"/></fig><fig id="F5" position="float" orientation="portrait"><label>Figures 44–47.</label><caption><p><bold>44–45</bold> <italic><tp:taxon-name>Itagonia tibialis</tp:taxon-name></italic> sp. n. <bold>44</bold> male, length 14.2 mm <bold>45</bold> female, length 14.9 mm <bold>46–47</bold> <italic><tp:taxon-name>Itagonia litangensis</tp:taxon-name></italic> sp. n. <bold>46</bold> male, length 11.5 mm <bold>47</bold> female, length 11.8 mm.</p></caption><graphic xmlns:xlink="http://www.w3.org/1999/xlink" xlink:href="ZooKeys-309-001-g005.jpg" position="float" orientation="portrait" xlink:type="simple"/></fig></tp:treatment-sec><tp:treatment-sec><!--Section generated to contain objects referenced in tp:taxon-treatment.--><fig id="F2" position="float" orientation="portrait"><label>Figures 2–15.</label><caption><p>Apicale of aedeagus in dorsal view. <bold>2</bold> <italic><tp:taxon-name>Itagonia szetschwana</tp:taxon-name></italic> Schuster, 1923 <bold>3</bold> <italic><tp:taxon-name>Itagonia semenowi</tp:taxon-name></italic> Reitter, 1889 <bold>4</bold> <italic><tp:taxon-name>Itagonia provostii</tp:taxon-name></italic> (Fairmaire, 1888) <bold>5</bold> <italic><tp:taxon-name>Itagonia zayica</tp:taxon-name></italic> Shi &amp; Ren, 2007 <bold>6</bold> <italic><tp:taxon-name>Itagonia baxoica</tp:taxon-name></italic> Liu &amp; Ren, 2009 <bold>7</bold> <italic><tp:taxon-name>Itagonia elegans</tp:taxon-name></italic> Medvedev, 1998 <bold>8</bold> <italic><tp:taxon-name>Itagonia longicornis</tp:taxon-name></italic> Shi &amp; Ren, 2007 <bold>9</bold> <italic><tp:taxon-name>Itagonia bisetosa</tp:taxon-name></italic> Medvedev, 1998 <bold>10</bold> <italic><tp:taxon-name>Itagonia xinlongensis</tp:taxon-name></italic> Shi et al., 2010 <bold>11</bold> <italic><tp:taxon-name>Itagonia tuberculata</tp:taxon-name></italic> Shi et al., 2010 <bold>12</bold> <italic><tp:taxon-name>Itagonia cordiformis</tp:taxon-name></italic> Shi &amp; Ren, 2007 <bold>13</bold> <italic><tp:taxon-name>Itagonia trisetosa</tp:taxon-name></italic> Medvedev, 1998 <bold>14</bold> <italic><tp:taxon-name>Itagonia mera</tp:taxon-name></italic> Medvedev, 1998 <bold>15</bold> <italic><tp:taxon-name>Itagonia medvedevi</tp:taxon-name></italic> Shi et al., 2010. (figs 2–3 from <xref ref-type="bibr" rid="B5">Medvedev 2001</xref>; figs 4 and 6 from from <xref ref-type="bibr" rid="B3">Liu and Ren 2009</xref>; figs 7, 9 and 13–14 from <xref ref-type="bibr" rid="B4">Medvedev 1998</xref>)</p></caption><graphic xmlns:xlink="http://www.w3.org/1999/xlink" xlink:href="ZooKeys-309-001-g002.jpg" position="float" orientation="portrait" xlink:type="simple"/></fig></tp:treatment-sec><ref-list><ref id="B5"><mixed-citation xmlns:xlink="http://www.w3.org/1999/xlink" xlink:type="simple"><person-group><name name-style="western"><surname>Medvedev</surname><given-names>GS</given-names></name></person-group> (<year>2001</year>) <source>Evolyucia i sistema zhukov-chernotelok triby Blaptini (Coleoptera, Tenebrionidae). [Evolution and system of darkling beetles of the tribe Blaptini (Coleoptera: Tenebrionidae)] – Meetings in memory of N. A. Cholodkovsky, vol. 53.</source><publisher-name>Russian Entomological Society</publisher-name>, <publisher-loc>Sankt-Petersburg</publisher-loc>, <lpage>332</lpage> pp.</mixed-citation></ref><ref id="B3"><mixed-citation xmlns:xlink="http://www.w3.org/1999/xlink" xlink:type="simple"><person-group><name name-style="western"><surname>Liu</surname><given-names>HY</given-names></name><name name-style="western"><surname>Ren</surname><given-names>GD</given-names></name></person-group> (<year>2009</year>) <article-title>The Chinese species of the genus <italic>Itagonia</italic> Reitter (Coleoptera, Tenebrionidae, Blaptini), with description of one new species.</article-title><source>Acta Zootaxonomica Sinica</source><volume>34</volume> (<issue>3</issue>): <fpage>446</fpage>-<lpage>450</lpage>.</mixed-citation></ref><ref id="B4"><mixed-citation xmlns:xlink="http://www.w3.org/1999/xlink" xlink:type="simple"><person-group><name name-style="western"><surname>Medvedev</surname><given-names>GS</given-names></name></person-group> (<year>1998</year>) <article-title>New species of tenebrionid beetles of the tribe Blaptini (Coleoptera, Tenebrionidae) from Hissaro-Darvaz Mountains and the Plateau of Tibet.</article-title><source>Entomologicheskoe Obozrenie</source><volume>77</volume> (<issue>3</issue>): <fpage>555</fpage>-<lpage>586</lpage>.</mixed-citation></ref></ref-list></tp:taxon-treatment>
